# Supplementary material for: Dietary Habits, Physical Activity and Body Mass Index in Transgender and Gender Diverse Adults in Italy: A Voluntary Sampling Observational Study
Source: Nutrients. 2024 Sep 17;16(18):3139. doi: 10.3390/nu16183139 (PMC11435112; doi:10.3390/nu16183139)
Supplement: Supplementary file 1 [file nutrients-16-03139-s001.zip]

Archive with 4 entries (4 files):
- Table S1 .docx
- __MACOSX/._Table S1 .docx
- Table S2.docx
- __MACOSX/._Table S2.docx
